# Supplementary material for: Identification of Novel Mutations by Targeted NGS Panel in Patients with Hyperferritinemia
Source: Genes (Basel). 2021 Nov 9;12(11):1778. doi: 10.3390/genes12111778 (PMC8623017; doi:10.3390/genes12111778)
Supplement: Supplementary file 1 [file genes-12-01778-s001.zip]

Archive with 1 entries (1 files):
- genes-1451461-supplementary.pdf
